# Supplementary material for: Facile Fabrication of Self-Similar Hierarchical Micro-Nano Structures for Multifunctional Surfaces via Solvent-Assisted UV-Lasering
Source: Micromachines (Basel). 2020 Jul 14;11(7):682. doi: 10.3390/mi11070682 (PMC7407878; doi:10.3390/mi11070682)
Supplement: Supplementary file 1 [file micromachines-11-00682-s001.zip]

Archive with 3 entries (2 files):
- micromachines-847248 Supplementary/
- micromachines-847248 Supplementary/micromachines-847248 supplementary layout.pdf
- micromachines-847248 Supplementary/micromachines-847248 supplementary.mp4
